# Supplementary material for: Cytosolic lipid droplets as engineered organelles for production and accumulation of terpenoid biomaterials in leaves
Source: Nat Commun. 2019 Feb 20;10:853. doi: 10.1038/s41467-019-08515-4 (PMC6382807; doi:10.1038/s41467-019-08515-4)
Supplement: Supplementary file 4 — Supplementary Data 1 [file 41467_2019_8515_MOESM4_ESM.txt]

CODON OPTIMIZED SEQUENCES

>Sulfolobus acidocaldarius GGDPS (SaGGDPS), codon optimized, encodes cytosolic protein
ATGAGTTATTTTGACAACTACTTCAATGAAATAGTCAACAGCGTCAATGATATAATCAAATCCTACATCAGTGGAGACGTGCCAAAACTCTACGAAGCATCATACCACCTGTTCACATCTGGAGGAAAACGATTGAGACCCTTGATATTAACCATAAGTAGCGACCTCTTTGGGGGCCAGAGAGAAAGAGCATATTACGCTGGAGCAGCTATCGAGGTGTTACATACATTCACCTTGGTGCATGATGACATTATGGATCAGGACAATATAAGGCGAGGTTTACCGACTGTGCATGTGAAATACGGTCTGCCGCTGGCTATTCTGGCCGGCGATTTACTCCATGCCAAGGCCTTCCAGTTGCTCACCCAGGCACTCCGTGGACTGCCCAGCGAGACAATTATCAAAGCCTTTGACATTTTCACGAGATCCATAATAATTATTTCCGAGGGCCAAGCTGTCGATATGGAATTTGAAGATAGGATAGATATTAAAGAGCAGGAATATCTCGACATGATTAGCCGAAAAACCGCTGCTCTCTTCAGTGCCTCTAGCTCCATCGGCGCTTTAATCGCCGGCGCAAACGATAATGACGTCAGACTTATGTCTGATTTCGGGACTAATCTCGGCATCGCCTTTCAGATCGTAGACGATATTCTTGGTCTGACTGCAGATGAAAAGGAGCTTGGGAAGCCGGTGTTCTCCGACATCCGTGAAGGTAAAAAGACGATCTTGGTCATCAAGACGCTGGAACTTTGCAAAGAAGATGAGAAGAAGATCGTGCTCAAGGCCTTAGGCAACAAGAGCGCCAGTAAGGAGGAGCTCATGTCTAGTGCTGATATCATTAAAAAGTACAGCCTTGACTACGCCTATAACCTCGCAGAGAAATACTATAAGAACGCTATCGATTCTTTAAACCAAGTCAGCTCTAAGAGCGATATCCCTGGTAAAGCACTGAAGTATCTCGCTGAATTTACAATAAGGAGACGTAAGTAA

>Methanothermobacter thermautotrophicus GGDPS (MtGGDPS), codon optimized, encodes cytosolic protein
ATGATGGAGGTAATGGACATACTCCGAAAGTATTCAGAAATGGCAGATGAGAGGATCCGAGAGTCTATAAGTGATATTACTCCTGAAACGCTGCTTAGAGCATCAGAGCACCTGATAACAGCCGGAGGCAAGAAAATCAGGCCGAGCCTTGCTCTCTTATCCAGCGAAGCTGTGGGCGGGGACCCCGGAGACGCTGCTGGAGTCGCCGCCGCAATAGAGTTGATACATACATTCTCCTTAATACATGATGATATCATGGACGATGACGAGATCAGGAGGGGTGAGCCAGCCGTCCATGTCTTGTGGGGTGAGCCGATGGCTATTCTCGCAGGTGACGTCTTGTTTAGTAAGGCTTTTGAGGCCGTAATTAGAAATGGGGATTCAGAGATGGTCAAAGAAGCCCTTGCTGTTGTGGTGGATTCATGTGTCAAGATATGCGAGGGTCAAGCTCTTGACATGGGTTTCGAAGAGCGACTGGACGTAACCGAGGAAGAGTATATGGAGATGATATATAAAAAAACTGCAGCATTGATTGCTGCTGCTACAAAGGCAGGAGCCATCATGGGTGGCGGATCACCCCAGGAAATCGCAGCTCTTGAAGACTATGGGAGATGTATTGGGTTGGCATTTCAAATCCACGACGACTATTTAGATGTAGTTTCTGATGAGGAAAGTCTGGGAAAGCCCGTTGGGTCTGACATAGCAGAAGGCAAGATGACACTGATGGTCGTCAAAGCCTTAGAGAGAGCTTCTGAAAAAGATAGGGAGAGGTTGATCTCTATACTCGGGAGTGGCGACGAGAAGCTTGTGGCCGAAGCCATCGAAATTTTCGAACGATACGGAGCAACTGAATATGCTCACGCCGTGGCCCTGGATCATGTGCGTATGGCTAAGGAGCGTTTGGAAGTCCTCGAAGAGTCCGATGCCAGGGAAGCTTTAGCCATGATTGCAGATTTTGTGTTAGAGCGTGAACACTAA


>Mortierella elongata putative GGDPS (MeGGDPS), codon optimized, encodes cytosolic protein
ATGGCTATACCTTCTATTTACCCTACGGATCACGATGAAGCTGCCCTTCTGGAGCCGTACACGTATATATGCAGTAATCCGGGAAAGGAGATGAGGACCGAGTTAATAGAAGCCTTTAATATCTGGATCAAAGTGCCCCCTCAGGAGTTGGCAATCATCACAAAGGTCGTTAAGATGTTACATACAAGCTCACTCTTGGTAGATGACATTGAAGATGATAGTATTCTCCGTCGAGGCGAGCCAGTTGCACACAAAATATTCGGTGTTCCGGCAACTATAAACTGTGCTAATTATGTTTACTTCCTCGCCTTAGCTGAATTGTCTAAGATATCTAATCCAAAAATGCTTACGATATTTACCGAAGAGCTTCTTTGCCTTCATAGGGGACAAGGCATGGAGCTCCTTTGGCGTGATAGCTTAACGTGCCCGACCGAGGAAGAGTATATAGCTATGGTGAACGATAAAACTGGAGGCCTTCTTAGACTGGCCGTTAAGCTCATGCAGGCAGCTAGTGACTCTACCGTAGACTACGTCCCAATGGTGGAACTCATTGGCATTCATTTTCAAATAAGGGACGATTACTTAAACCTTCAGAGTTCTCAGTACAGTGCAAACAAAGGTTTTTGCGAGGACCTGACTGAGGGCAAGTTTTCCTATCCGATTATTCACTCCATAAGGGCAGCACCTAATAGTCGAAAGTTGTTGAACATCTTGAAGCAGAAACCTAAAGATCATGAACTCAAGGTTTATGCCGTGTCATTAATGAACGCTACGAAAACATTTGAGTATTGTAGGCAGCAGCTGACCCTTTACGAGGAACGTGCCCGAGCAGAAGTGAGGCGTTTGGGAGGGAATGCTAGGCTCGAAAAAATCATCGACAGACTCTCTATTCCAGACCCCGACAGCGCAGATGCAGAGAAGGACGTGGTTCCTATGTTCGTTGCAACGTCAACTGCTGGTGGAGCTGCAAAGTAA
