# Supplementary material for: Cytosolic lipid droplets as engineered organelles for production and accumulation of terpenoid biomaterials in leaves
Source: Nat Commun. 2019 Feb 20;10:853. doi: 10.1038/s41467-019-08515-4 (PMC6382807; doi:10.1038/s41467-019-08515-4)
Supplement: Supplementary file 5 — Source Data [file 41467_2019_8515_MOESM5_ESM.xlsx]

## Sheet: Fig 1
Source data Figure 1
Figure 1a
	ug fatty acid in TAG g-1 fresh weight
	control	AtWRI1-397	AtWRI1-397+NoLDSP
	17.8895	88.1365	689.53
	15.2183	35.3118	508.405
	23.2025	53.9181	664.652
	18.4491	32.3671	549.723
Mean	18.6899	52.4334	603.077
SD	3.32233	25.6432	87.7025
N	4	4	4
Figure 1b
	ug patchoulol g-1 fresh weight
	cytosol:PcPAS	cytosol:PcPAS+ ElHMGR159-582+ cytosol:AtFDPS	cytosol:PcPAS+ AtWRI1-397	cytosol:PcPAS+ AtWRI1-397+ NoLDSP	cytosol:PcPAS+ ElHMGR159-582+ cytosol:AtFDPS+ AtWRI1-397	cytosol:PcPAS+ ElHMGR159-582+ cytosol:AtFDPS+ AtWRI1-397 + NoLDSP
	1.61059	8.09367	0.435277	0.663659	2.19569	2.10828
	2.07985	6.15737	0.655348	0.202786	6.31987	3.74635
	0.959542	9.92848	0.878321	0.572325	1.28218	1.77324
	1.773	7.05415	0.521466	0.332357	2.15162	1.79763
	0.734303	8.2922	0.869051	0.451179	4.45724	0.984987
	1.72196	5.15079	0.650936	0.134446	5.76226	1.99408
	2.09124	4.35961	0.368599	0.467804	2.41026	1.18799
	2.14886		0.369882	0.492825	5.03008
Mean	1.63992	7.00518	0.59361	0.414673	3.70115	1.94179
SD	0.529772	1.93847	0.205282	0.180203	1.91344	0.896267
N	8	7	8	8	8	7
Figure 1c
	ug patchoulol g-1 fresh weight
	plastid:PcPAS	plastid:PcPAS+ plastid:AtFDPS	plastid:PcPAS+ plastid:AtFDPS+DXS	plastid:PcPAS+ AtWRI1-397	plastid:PcPAS+ AtWRI1-397+ NoLDSP	plastid:PcPAS+ plastid:AtFDPS+ AtWRI1-397	plastid:PcPAS+ plastid:AtFDPS+ AtWRI1-397 + NoLDSP	plastid:PcPAS+ plastid:AtFDPS+ PbDXS+ AtWRI1-397	plastid:PcPAS+ plastid:AtFDPS+ PbDXS+ AtWRI1-397 + NoLDSP
	0.320073	8.29812	42.0235	0.148094	0.247607	5.82059	7.45549	29.0972	39.1125
	0.460293	12.4259	38.3876	0.205764	0.18888	9.22376	8.51573	29.2956	19.4997
	0.606326	16.139	12.2543	0.228129	0.203313	12.0733	22.8836	17.346	42.9231
	0.483353	16.9774	21.9432	0.135796	0.297881	20.3774	3.16106	26.2452	40.9732
	0.496402	14.7085	27.234	0.279411	0.135709	10.883	16.4699	31.9824	40.317
	0.628918	14.1224	32.5138	0.496805	0.174486	11.4523	1.89646	36.1915	58.3224
	0.542868	13.8105	33.1504	0.178471	0.165719	15.5554	11.582	41.2485	69.1263
	0.475816	14.8969	32.2151	0.211106	0.322724	10.3259	10.7581	34.0724	39.9037
MEAN	0.501756	13.9223	29.9652	0.235447	0.21704	11.964	10.3403	30.6849	43.7722
SD	0.096038	2.66562	9.43798	0.115	0.0662027	4.35989	6.87765	7.14302	14.6427
N	8	8	8	8	8	8	8	8	8

## Sheet: Fig 2
Source data Figure 2
Figure 2a
	ug diterpenoid g-1 fresh weight
	plastid:AgABS	plastid:AgABS+ plastid:MtGGDPS	plastid:AgABS+ plastid:SaGGDPS	plastid:AgABS+ plastid:TsGGDPS	plastid:AgABS+ plastid:EpGGDPS1	plastid:AgABS+ plastid:EpGGDPS2	plastid:AgABS+ plastid:MeGGDPS	plastid:AgABS+ PbDXS	plastid:AgABS+ PbDXS+ plastid:MtGGDPS	plastid:AgABS+ PbDXS+ plastid:SaGGDPS	plastid:AgABS+ PbDXS+ plastid:TsGGDPS	plastid:AgABS+ PbDXS+ plastid:EpGGDPS1	plastid:AgABS+ PbDXS+ plastid:EpGGDPS2	plastid:AgABS+ PbDXS+ plastid:MeGGDPS
	89.82	35.35	8.97	41.66	51.47	44.76	10.903	42.25	244.92	19.2	234.19	257.58	284.07	94
	30.08	32.3	13.73	94.83	144.87	47.93	5.719	75.31	263.54	38.87	252.77	109.04	292.61	55.01
	17.84	69.61		62.83	18.19			55.35	183.49	34.57	241.28	241.22	157.51	128.85
	37.12	67.2		93.63	21.23			28.87	280.1	27.1	246.35	59	339.58	53.82
	30.04	72.11		61.4	42.41			41.08	92.47	13.83	363.75	99.83	173.54	105.11
	18.44	41.73		106.84	74.17			84.3	144.2	32.38	168.98	142.76	306.11	60.3
MEAN	37.2233	53.05	11.35	76.865	58.7233	46.345	8.311	54.5267	201.453	27.6583	251.22	151.572	258.903	82.8483
SD	26.8238	18.4918	3.36583	25.2105	46.9623	2.24153	3.66564	21.4889	74.037	9.57961	62.9942	80.5083	74.9322	31.1838
N	6	6	2	6	6	2	2	6	6	6	6	6	6	6
Figure 2b
	ug diterpenoid g-1 fresh weight
	plastid:AgABS	plastid:AgABS+ plastid:MtGGDPS	plastid:AgABS+ plastid:MtGGDPS+ PbDXS	plastid:AgABS+ AtWRI1-397	plastid:AgABS+ AtWRI1-397+ NoLDSP	plastid:AgABS+ plastid:MtGGDPS+ AtWRI1-397	plastid:AgABS+ plastid:MtGGDPS+ AtWRI1-397+ NoLDSP	plastid:AgABS+ plastid:MtGGDPS+ PbDXS+ AtWRI1-397	plastid:AgABS+ plastid:MtGGDPS+ PbDXS+ AtWRI1-397+ NoLDSP
	20.14	24.69	252.31	19.6	60.95	133.94	15.78	195.32	265.76
	16.47	12.87	269.49	31.76	39.32	58.52	147.33	291.48	187.89
	30.37	26.51	102.36	28.59	26.88	22.62	77.63	146.01	124.39
	20.57	40.57	239.44	31.34	38.53	41.96	96.71	267.81	159.99
	19.75	53.76	89.93	42.07	57.15	29.54	51.36	151.18	125.84
	30.45	47.52	138.32	28.17	25.01	106.38	92.25	95.69	111.31
	22.68	34.53	205.84	27.54	49.63		31.03	374.55	51.17
	39.8	6.72	431.32		62.37	40.25	111.08	179.74	108.19
MEAN	25.0288	30.8963	216.126	29.8671	44.98	61.8871	77.8963	212.722	141.818
SD	7.80589	16.358	110.865	6.70824	14.7708	42.1032	43.4927	91.6132	63.9778
N	8	8	8	7	8	7	8	8	8
Figure 2c
	ug diterpenoid g-1 fresh weight
	cytosol:AgABS	cytosol:AgABS+ cytosol:MtGGDPS	cytosol:AgABS+ cytosol:MtGGDPS+ ElHMGR159-582	cytosol:AgABS+ AtWRI1-397	cytosol:AgABS+ AtWRI1-397+ NoLDSP	cytosol:AgABS+ cytosol:MtGGDPS+ AtWRI1-397	cytosol:AgABS+ cytosol:MtGGDPS+ AtWRI1-397+ NoLDSP	cytosol:AgABS+ cytosol:MtGGDPS+ ElHMGR159-582+AtWRI1-397	cytosol:AgABS+ cytosol:MtGGDPS+ ElHMGR159-582+AtWRI1-397+ NoLDSP
	0.261165	2.13854	231.286	0.784465	0.831162	2.15726	1.38681	81.9489	214.467
	0.206563	1.26845	115.051	0.598377	1.02306	2.44411	3.40796	198.061	146.182
	0.204613	1.72237	79.9247	0.398562	1.08573	1.40147	2.96947	71.2281	107.719
	0.295284	0.174903	113.62	0.792108	1.1846	1.88009	4.04397	89.8462	92.8533
	0.255611	0.968412	95.8851	0.690705	1.04393	5.33418	2.41268	83.8298	64.4091
	0.258802	1.12283	149.493	0.444199	1.30826	1.51731	1.91292	103.422	39.3864
	0.352811	2.62748		0.851358	0.715179	2.44256	3.90135
MEAN	0.262121	1.43185	130.877	0.651396	1.07946	2.45574	2.68897	104.723	110.836
SD	0.0512716	0.809343	54.4011	0.177343	0.160958	1.46275	0.980395	46.93	62.5816
N	7	7	6	7	7	7	7	6	6

## Sheet: Fig 3
Source data Figure 3
Figure 3a
	ug fatty acid in TAG g-1 fresh weight
	control	AtWRI1-397	AtWRI1-397+NoLDSP	cytosol:PcPAS	cytosol:PcPAS+ AtWRI1-397+ NoLDSP	cytosol:PcPAS+ ElHMGR159-582+ cytosol:AtFDPS+ AtWRI1-397 + NoLDSP	plastid:PcPAS	plastid:PcPAS+ AtWRI1-397+ NoLDSP	plastid:PcPAS+ plastid:AtFDPS+ PbDXS+ AtWRI1-397 + NoLDSP
	17.8895	88.1365	689.53	12.8332	184.407	382.867	29.8085	711.277	449.873
	15.2183	35.3118	508.405	5.74332	363.307	238.19	57.5982	123.875	632.822
	23.2025	53.9181	664.652	13.0677	306.184	403.271	29.0013	602.451	620.524
	18.4491	32.3671	549.723	26.3783	348.116	544.825	18.123	638.574	420.21
					143.146	163.721	18.529	495.509	651.311
					382.867	90.5456	28.6205	366.53	550.49
MEAN	18.6899	52.4334	603.077	14.5056	288.005	303.903	30.2801	489.703	554.205
SD	3.32233	25.6432	87.7025	8.61401	100.329	169.495	14.3998	215.873	98.8554
N	4	4	4	4	6	6	6	6	6
Figure 3b
	ug fatty acid in TAG g-1 fresh weight
	control	AtWRI1-397	AtWRI1-397+NoLDSP	plastid:AgABS	plastid:AgABS+ AtWRI1-397+ NoLDSP	plastid:AgABS+ plastid:MtGGDPS+ PbDXS+ AtWRI1-397+ NoLDSP	cytosol:AgABS	cytosol:AgABS+ AtWRI1-397+ NoLDSP	cytosol:AgABS+ cytosol:MtGGDPS+ ElHMGR159-582+AtWRI1-397+ NoLDSP
	17.8895	88.1365	689.53	27.8411	477.678	422.907	26.8046	756.98	378.323
	15.2183	35.3118	508.405	29.41	754.999	552.157	39.0998	559.717	191.925
	23.2025	53.9181	664.652	20.4764	481.477	499.745	26.8166	482.644	467.834
	18.4491	32.3671	549.723	24.7043	575.729	569.85	39.2025	686.653	326.326
				24.8115	451.527	581.054		420.153	466.018
				15.2739	674.328	419.217		709.685	364.607
MEAN	18.6899	52.4334	603.077	23.7529	569.29	507.488	32.9809	602.639	365.839
SD	3.32233	25.6432	87.7025	5.1647	122.91	72.5286	7.12494	135.558	102.375
N	4	4	4	6	6	6	4	6	6

## Sheet: Fig 5
Source data Figure 5
Figure 5a
	ug diterpenoid g-1 fresh weight					ug diterpenoid g-1 fresh weight					ug diterpenoid g-1 fresh weight
	PbDXS+ plastid:MtGGDPS+ plastid:AgABS+ AtWRI1-397+ NoLDSP	PbDXS+ plastid:MtGGDPS+ plastid:AgABS+ AtWRI1-397+ NoLDSP+ ER:CYP720B4	PbDXS+ plastid:MtGGDPS+ plastid:AgABS+ AtWRI1-397+ NoLDSP+ cytosol:CYP720B430-483	PbDXS+ plastid:MtGGDPS+ plastid:AgABS+ AtWRI1-397+ NoLDSP+ LD:CYP720B430-483		ElHMGR159-582+ cytosol:MtGGDPS+ cytosol:AgABS+ AtWRI1-397+ NoLDSP	ElHMGR159-582+ cytosol:MtGGDPS+ cytosol:AgABS+ AtWRI1-397+ NoLDSP+ + ER:CYP720B4	ElHMGR159-582+ cytosol:MtGGDPS+ cytosol:AgABS+ AtWRI1-397+ NoLDSP+ cytosol:CYP720B430-483	ElHMGR159-582+ cytosol:MtGGDPS+ cytosol:AgABS+ AtWRI1-397+ NoLDSP+ LD:CYP720B430-483		ElHMGR159-582+ cytosol:MtGGDPS+ LD:AgABS+ AtWRI1-397+ NoLDSP	ElHMGR159-582+ cytosol:MtGGDPS+ LD:AgABS+ AtWRI1-397+ NoLDSP+ ER:CYP720B4	ElHMGR159-582+ cytosol:MtGGDPS+ LD:AgABS+ AtWRI1-397+ NoLDSP+ cytosol:CYP720B430-483	ElHMGR159-582+ cytosol:MtGGDPS+ LD:AgABS+ AtWRI1-397+ NoLDSP+ LD:CYP720B430-483
	365.386	236.891	402.317	231.611		316.172	265.583	182.1	199.142		248.38	252.542	210.328	132.082
	260.354	306.504	350.005	204.713		256.97	134.054	173.647	242.523		419.971	120.782	226.584	100.553
	427.099	297.879	383.581	283.07		322.447	252.915	200.852	327.584		214.956	159.15	297.681	98.9903
	356.081	354.666	432.837	221.691		278.415	103.689	215.251	230.595		312.2	171.604	325.592	152.226
	442.772	164.577	579.824	324.439		376.885	97.8908	177.529	235.358		490.006	98.9209	187.931	111.471
	660.112	364.05	131.797	426.207		418.733	183.176	250.347	253.995		218.529	317.197	317.614	88.7126
	680.345	234.144	392.771	243.642		347.966	131.517	161.112	220.815		239.559	168.557	451.571	99.2768
	523.432	202.899	254.303	321.309			138.663	324.547	279.104		308.037	195.787	309.132	112.651
	208.229	269.586	333.595	181.947			133.078	138.999	200.523		217.207	179.912	279	87.1031
	352.021	373.264	189.48	303.936				125.687			206.923	141.359	186.14	84.1501
MEAN	427.583	280.446	345.051	274.257		331.084	160.063	195.007	243.293		287.577	180.581	279.157	106.722
SD	155.688	71.2541	128.208	72.7676		55.7209	61.2485	58.0292	40.3276		97.1089	63.7192	81.0206	21.4566
N	10	10	10	10		7	9	10	9		10	10	10	10
	ug diterpenoid acids g-1 fresh weight					ug diterpenoid acids g-1 fresh weight					ug diterpenoid acids g-1 fresh weight
	PbDXS+ plastid:MtGGDPS+ plastid:AgABS+ AtWRI1-397+ NoLDSP	PbDXS+ plastid:MtGGDPS+ plastid:AgABS+ AtWRI1-397+ NoLDSP+ ER:CYP720B4	PbDXS+ plastid:MtGGDPS+ plastid:AgABS+ AtWRI1-397+ NoLDSP+ cytosol:CYP720B430-483	PbDXS+ plastid:MtGGDPS+ plastid:AgABS+ AtWRI1-397+ NoLDSP+ LD:CYP720B430-483		ElHMGR159-582+ cytosol:MtGGDPS+ cytosol:AgABS+ AtWRI1-397+ NoLDSP	ElHMGR159-582+ cytosol:MtGGDPS+ cytosol:AgABS+ AtWRI1-397+ NoLDSP+ + ER:CYP720B4	ElHMGR159-582+ cytosol:MtGGDPS+ cytosol:AgABS+ AtWRI1-397+ NoLDSP+ cytosol:CYP720B430-483	ElHMGR159-582+ cytosol:MtGGDPS+ cytosol:AgABS+ AtWRI1-397+ NoLDSP+ LD:CYP720B430-483		ElHMGR159-582+ cytosol:MtGGDPS+ LD:AgABS+ AtWRI1-397+ NoLDSP	ElHMGR159-582+ cytosol:MtGGDPS+ LD:AgABS+ AtWRI1-397+ NoLDSP+ ER:CYP720B4	ElHMGR159-582+ cytosol:MtGGDPS+ LD:AgABS+ AtWRI1-397+ NoLDSP+ cytosol:CYP720B430-483	ElHMGR159-582+ cytosol:MtGGDPS+ LD:AgABS+ AtWRI1-397+ NoLDSP+ LD:CYP720B430-483
	0	86.5576	27.3579	54.9612		0	46.2728	22.9342	16.2073		0	45.0274	13.4215	10.5911
	0	108.608	14.162	47.3113		0	53.6443	20.5932	23.4106		0	45.1802	16.2927	12.0699
	0	90.7941	25.4349	59.4843		0	70.7193	31.6344	15.1227		0	37.2952	12.8731	19.224
	0	66.3345	24.2192	46.0277		0	50.7451	30.2274	11.7916		0	70.1027	8.083	35.1309
	0	31.7725	35.7316	64.5776		0	45.0047	26.0474	16.1533		0	43.797	13.8523	21.953
	0	104.641	6.72162	67.2258		0		27.1507	21.6253		0	47.516	27.77	11.4873
	0	48.0059	29.7652	62.8969		0		40.4704	15.6177		0	35.7419	28.8613	31.4521
	0	77.3335	12.8118	78.1492				15.9249	6.8646		0	33.5876	22.0049	21.0987
	0	61.4763	25.9118	10.9223				37.7482	11.4014		0	30.829	11.6496	18.325
	0	111.65	7.14453	48.6875				23.9464			0	25.3611	10.4459	19.3846
MEAN	0	78.7173	20.9261	54.0244		0	53.2773	27.6677	15.3549		0	41.4438	16.5254	20.0717
SD	0	26.7848	9.98902	18.1731		0	10.3473	7.56379	5.07581		0	12.3528	7.23282	8.11537
N	10	10	10	10		7	5	10	9		10	10	10	10

## Sheet: Supplementary Fig 1b
Source data Supplementary Figure 1b
	ug diterpenoid g-1 fresh weight
	plastid:AgAbS	plastid:AgAbS+AtWRI1-397	plastid:AgAbS+AtWRI1-397+ NoLDSP	plastid:AgAbS+AtWRI1-397+ YFP-NoLDSP
	0	1.19	11.53	6.82
	0.1	1.73	19.89	9.86
	0.03	1.54	23.78	10.93
MEAN	0.0433333	1.48667	18.4	9.20333
SD	0.051316	0.273922	6.25945	2.13224
N	3	3	3	3
